# Supplementary material for: Elevated Liver Fibrosis Progression in Isolated PSC Patients and Increased Malignancy Risk in a PSC-IBD Cohort: A Retrospective Study
Source: Int J Mol Sci. 2023 Oct 21;24(20):15431. doi: 10.3390/ijms242015431 (PMC10607359; doi:10.3390/ijms242015431)
Supplement: Supplementary file 1 [file ijms-24-15431-s001.zip]

Archive with 1 entries (1 files):
- ijms-2654592-supplementary.pdf
